# Supplementary material for: Dental Anxiety Among Undergraduate Dental Students: A Comparative Analysis of MK-DAS and MDAS
Source: Healthcare (Basel). 2026 Jul 1;14(13):1920. doi: 10.3390/healthcare14131920 (PMC13361449; doi:10.3390/healthcare14131920)
Supplement: Supplementary file 1 [file healthcare-14-01920-s001.zip]

Archive with 1 entries (1 files):
- healthcare-4343403-supplementary.pdf
